# Supplementary material for: Pilot Study of Preconception Carrier Screening in Russia: Initial Findings and Challenges
Source: Genes (Basel). 2025 Dec 19;17(1):3. doi: 10.3390/genes17010003 (PMC12841009; doi:10.3390/genes17010003)
Supplement: Supplementary file 1 [file genes-17-00003-s001.zip]

Archive with 1 entries (1 files):
- genes-4033716-supplementary.pdf
